# Supplementary material for: Molecular Diagnosis and Prenatal Phenotype Analysis of Eight Fetuses With Ciliopathies
Source: Front Genet. 2021 Oct 5;12:705808. doi: 10.3389/fgene.2021.705808 (PMC8523853; doi:10.3389/fgene.2021.705808)
Supplement: Supplementary file 1 [file Table1.XLSX]

## Sheet: Sheet1
Table 1 Missense variants of TMEM67 gene identified in MKS and JBS patients
Mutation	Diagnosis	Reference
G92R	MKS	Szymanska K, 2012
G218A	MKS	D Doherty, 2010
D261N	MKS	D Doherty, 2010
S320C	MKS	D Doherty, 2010
P392R	MKS	Our report
L437V	MKS	D Doherty, 2010
D446H	MKS	Khaddour R, 2007
P476S	MKS	Szymanska K, 2012
R549C	MKS	Szymanska K, 2012
W668R	MKS	Iannicelli M, 2010
V673A	MKS	Szymanska K, 2012
G786A, G786E	MKS	Radhakrishnan P, 2019; Iannicelli M, 2010
Y843C	MKS	Iannicelli M, 2010
S961Y	MKS	Szymanska K, 2012
L966P	MKS	Consugar MB, 2007
M252T	JBS+MKS	Szymanska K, 2012; D Doherty, 2010
L349S	JBS+MKS	Bachmann-Gagescu R, 2015
		Khaddour R, 2007
Q376E	JBS+MKS	Szymanska K, 2012; D Doherty, 2010
R440Q	JBS+MKS	Szymanska K, 2012; Brancati F, 2009
R441C	JBS+MKS	Szymanska K, 2012; D Doherty, 2010
G545E	JBS+MKS	Lekbir Baala, 2006; D Doherty, 2010
P82R	JBS	Vilboux T, 2017
K99N	JBS	Vilboux T, 2017
P130R	JBS	Vilboux T, 2017
G132A	JBS	Suzuki T, 2016
S159P	JBS	Suzuki T, 2016
R172Q	JBS	D Doherty, 2010
R213C	JBS	Lekbir Baala, 2006
A241G	JBS	Suzuki T, 2016
N242S	JBS	D Doherty, 2010
T244A	JBS	Bachmann-Gagescu R, 2015
G250R	JBS	Vilboux T, 2017
M257V	JBS	D Doherty, 2010
D266A	JBS	Kroes HY, 2016
T317R	JBS	Vilboux T, 2017
K329T	JBS	Otto EA, 2015
P358L	JBS	D Doherty, 2010
T372K	JBS	D Doherty, 2010
P485S	JBS	D Doherty, 2010
Y513C	JBS	Lekbir Baala, 2006
F590S	JBS	Bachmann-Gagescu R, 2015
C615R	JBS	D Doherty, 2010
F637L	JBS	D Doherty, 2010
A708T	JBS	Vilboux T, 2017
D711A	JBS	Lekbir Baala,2006
S715	JBS	Vilboux T, 2017
Y723C	JBS	Otto EA, 2015
S728G	JBS	Brancati F, 2009
S771P	JBS	Suzuki T, 2016
H782R	JBS	Brancati F, 2009
H790N	JBS	Bachmann-Gagescu R, 2015
R820S	JBS	Brancati F, 2009
I833T	JBS	D Doherty, 2010
Q841P	JBS	D Doherty, 2010
G934E	JBS	Bachmann-Gagescu R, 2015
F942C	JBS	D Doherty, 2010
A960V	JBS	Vilboux T, 2017
T964I	JBS	Otto EA, 2015
